# Supplementary material for: Nivolumab in chemotherapy-resistant cervical cancer: report of a vulvitis as a novel immune-related adverse event and molecular analysis of a persistent complete response
Source: J Immunother Cancer. 2019 Oct 31;7:281. doi: 10.1186/s40425-019-0742-6 (PMC6824124; doi:10.1186/s40425-019-0742-6)
Supplement: Supplementary file 1 — Additional file 1. IDAT methylation array data (Illumina Infinium EPIC) in zipped IDAT format (*_Grn.idat and *_Red.idat). These files are the output of the array scanner and can be used to calculate DNA methylation beta values as well as copy number profiles. [file 40425_2019_742_MOESM1_ESM.zip]

Archive with 2 entries (2 files):
- 203259600118_R01C01_Grn.idat
- 203259600118_R01C01_Red.idat
